# Supplementary material for: Phylogenomic Comparison of Seven African Swine Fever Genotype II Outbreak Viruses (1998–2019) Reveals the Likely African Origin of Georgia 2007/1
Source: Pathogens. 2023 Sep 4;12(9):1129. doi: 10.3390/pathogens12091129 (PMC10537866; doi:10.3390/pathogens12091129)
Supplement: Supplementary file 1 [file pathogens-12-01129-s001.zip]

Archive with 1 entries (1 files):
- pathogens-2562372-supplementary.pdf
